# Supplementary material for: The Role of Testosterone in Spermatogenesis: Lessons From Proteome Profiling of Human Spermatozoa in Testosterone Deficiency
Source: Front Endocrinol (Lausanne). 2022 May 19;13:852661. doi: 10.3389/fendo.2022.852661 (PMC9161277; doi:10.3389/fendo.2022.852661)
Supplement: Supplementary file 1 [file Table_1.xlsx]

## Sheet: Supplementary Table 1
Supplementary Table 1. RT-qPCR results for the protamine 1 (PRM1) and for the leukocyte-marker Protein Tyrosine Phosphatase Receptor Type C (PTPRC) in fertile controls and patients with secondary hypogonadism included in the proteomic study. The mean cycle threshold (Ct) value from two replicates for PRM1 and three replicates for PTPRC are displayed.
	Patient ID	PRM1 Average Ct	PTPRC Average Ct
Fertile controls	438	34.3237	Undetermined
	441	37.4405	Undetermined
	447	34.5874	Undetermined
	455	29.7662	Undetermined
	463	36.0001	Undetermined
Hypogonadic patients	420	27.18	Undetermined
	442	27.9903	Undetermined
	425	30.6525	Undetermined
	411	25.8596	Undetermined
	459	30.2612	Undetermined
	Positive Control	19.3869	36.9942
	Blank	Undetermined	Undetermined
